# Supplementary material for: Differences between joint-space and musculoskeletal estimations of metabolic rate time profiles
Source: PLoS Comput Biol. 2020 Oct 28;16(10):e1008280. doi: 10.1371/journal.pcbi.1008280 (PMC7592801; doi:10.1371/journal.pcbi.1008280)
Supplement: S1 File — A text file named “Data_MetabolicTimeProfileEstimation—readme.txt” with an explanation on data organization is included. (ZIP) [file pcbi.1008280.s008.zip]

Archive with 2 entries (2 files):
- Data_MetabolicTimeProfileEstimation -- readme.txt
- Data_MetabolicTimeProfileEstimation.mat
