# Supplementary material for: Differences between joint-space and musculoskeletal estimations of metabolic rate time profiles
Source: PLoS Comput Biol. 2020 Oct 28;16(10):e1008280. doi: 10.1371/journal.pcbi.1008280 (PMC7592801; doi:10.1371/journal.pcbi.1008280)
Supplement: S1 File — A text file named “Data_MetabolicTimeProfileEstimation—readme.txt” with an explanation on data organization is included. (ZIP) [file pcbi.1008280.s008.zip › Data_MetabolicTimeProfileEstimation -- readme.txt]

Differences between joint-space and musculoskeletal estimations of metabolic rate time profiles.
 
Arash Mohammadzadeh Gonabadi, Prokopios Antonellis, Philippe Malcolm
Department of Biomechanics and Center for Research in Human Movement Variability, University of Nebraska at Omaha, Omaha, Nebraska, United States of America

Corresponding authors: 
amgonabadi@unomaha.edu (AMG); pmalcolm@unomaha.edu (PM)

The data are provided as a .mat file with the following name: Data_MetabolicTimeProfileEstimation.mat

The MATLAB file contains the following fields with the underlying data of the heat rates and mechanical work rates that make up the metabolic rate estimations: 

AM_dot: Activation-maintenance heat rate
S_dot: Shortening-lengthening heat rate
MW_dot: Fiber mechanical work rate
AllEnable: Total metabolic rate and muscle properties
Other_data: Kinetic and kinematic data, and subjects’ mass and height
ExperimentalMetabolicRate: Metabolic rate from indirect calorimetry measurements

AM_dot, S_dot, MW_dot, and AllEnable contain the following time series with subcomponents of the different metabolic rate estimations: 
metabolics_KneeFlexors_bifemlh_Musculoskeletal_r, metabolics_HipExtensor_glut_max1_Musculoskeletal_r, metabolics_KneeExtensor_rect_fem_Musculoskeletal_r, metabolics_KneeExtensor_vas_med_Musculoskeletal_r, metabolics_AnkleExtensor_med_gas_Musculoskeletal_r, metabolics_AnkleExtensor_soleus_Musculoskeletal_r, metabolics_AnkleFlexors_tib_ant_Musculoskeletal_r, metabolics_AnkleExtensor_lat_gas_Musculoskeletal_r, metabolics_Musculoskeletal_r, metabolics_Ankle_JointSpace_r, metabolics_Knee_JointSpace_r, metabolics_Hip_JointSpace_r, metabolics_JointSpace_r
All metabolic timeseries are for the right half of the body as indicated by the _r at the end. 

AllEnable contains following subfields that contain the muscle timeseries:
bifemlh_r, glut_max1_r, rect_fem_r, vas_med_r, med_gas_r, soleus_r, tib_ant_r, lat_gas_r

Each subfield from each muscle contains the following timeseries: 
EMG, activation, controls, ActiveFiberForce, ActiveFiberForceAlongTendon, FiberActivePower, FiberForce, FiberLength, FiberPassivePower, FiberVelocity, Length, MuscleActuatorPower, NormFiberVelocity, NormalizedFiberLength, PassiveFiberForce, PassiveFiberForceAlongTendon, PennationAngle, PennationAngularVelocity, TendonForce, TendonLength, TendonPower

Other_data contains the following time series: 
Time, Mass, Height, Condition_Names, GRFx_r, GRFy_r, GRFz_r, GRFx_l, GRFy_l, GRFz_l, hip_flexion_r, hip_flexion_l, hip_adduction_r, hip_adduction_l, hip_rotation_r, hip_rotation_l, knee_angle_r, knee_angle_l, ankle_angle_r, ankle_angle_l, hip_flexion_moment_r, hip_flexion_moment_l, hip_adduction_moment_r, hip_adduction_moment_l, hip_rotation_moment_r, hip_rotation_moment_l, knee_angle_moment_r, knee_angle_moment_l, ankle_angle_moment_r, ankle_angle_moment_l, hip_flexion_velocity_r, hip_flexion_velocity_l, hip_adduction_velocity_r, hip_adduction_velocity_l, hip_rotation_velocity_r, hip_rotation_velocity_l, knee_angle_velocity_r, knee_angle_velocity_l, ankle_angle_velocity_r, ankle_angle_velocity_l, FwdDyn_Ankle_Moment_r, FwdDyn_Knee_Moment_r, FwdDyn_Hip_Moment_r, FwdDyn_Ankle_MomentArm_lat_gas_r, FwdDyn_Ankle_MomentArm_med_gas_r, FwdDyn_Ankle_MomentArm_soleus_r, FwdDyn_Ankle_MomentArm_tib_ant_r, FwdDyn_Knee_MomentArm_lat_gas_r, FwdDyn_Knee_MomentArm_med_gas_r, FwdDyn_Knee_MomentArm_vas_med_r, FwdDyn_Knee_MomentArm_rect_fem_r, FwdDyn_Knee_MomentArm_bifemlh_r, FwdDyn_Hip_MomentArm_rect_fem_r, FwdDyn_Hip_MomentArm_bifemlh_r, FwdDyn_Hip_MomentArm_glut_max1_r

Each time series variable has the following form: 
the first dimension corresponds with the instant in time, 
the second dimension corresponds with the participant numbers 
and the third dimension corresponds with the condition numbers.

The conditions are numbered as follows: 
1) 0° (level) shoe outsole at -6° downhill grade
2) -7° (downward) shoe outsole at level grade
3) -3° (downward) shoe outsole at level grade
4) 0° (level) shoe outsole at level grade
5) 3° (upward) shoe outsole at level grade
6) 7° (upward) shoe outsole at level grade
7) 0° (level) shoe outsole at 6° uphill grade

The data organization is based on: 
Jackson, R. W., & Collins, S. H. (2015). An experimental comparison of the relative benefits of work and torque assistance in ankle exoskeletons. Journal of Applied Physiology, 119(5), 541-557.

Antonellis, P., Frederick, C. M., Gonabadi, A. M., & Malcolm, P. (2020). Modular footwear that partially offsets downhill or uphill grades minimizes the metabolic cost of human walking. Royal Society Open Science, 7(2), 191527.

To calculate the average values of the above variables across participants, for a given condition, use the following MATLAB commands:

For time series (e.g. ankle_angle_r):
mean(variable(:,:,condition#),2)

For scalars (e.g. ExperimentalMetabolicRate):
mean(variable(:,condition#))
